# Supplementary material for: Two-Stage Deep-Learning Classifier for Diagnostics of Lung Cancer Using Metabolites
Source: Metabolites. 2023 Oct 7;13(10):1055. doi: 10.3390/metabo13101055 (PMC10609149; doi:10.3390/metabo13101055)
Supplement: Supplementary file 1 [file metabolites-13-01055-s001.zip]

Archive with 1 entries (1 files):
- metabolites-2600439-supplementary.pdf
